# Supplementary material for: Comprehensive characterization of RAS mutations in colon and rectal cancers in old and young patients
Source: Nat Commun. 2019 Aug 19;10:3722. doi: 10.1038/s41467-019-11530-0 (PMC6700103; doi:10.1038/s41467-019-11530-0)
Supplement: Supplementary file 4 — Supplementary Data 1 [file 41467_2019_11530_MOESM4_ESM.xlsx]

## Sheet: ST alteration
Disease ontology	Age group	TMB status	MSI status	Samples	Pcnt samples with KRAS	Pcnt samples with NRAS	Pcnt samples with HRAS
colon adenocarcinoma	<50	high	MSI-H	105	42.9	4.8	6.7
colon adenocarcinoma	<50	high	MSS	33	45.5	9.1	0
colon adenocarcinoma	<50	high	unscored	56	58.9	7.1	10.7
colon adenocarcinoma	<50	low	MSI-H	<10	66.7	0	0
colon adenocarcinoma	<50	low	MSS	2073	50	4.3	0.4
colon adenocarcinoma	<50	low	unscored	798	52	3	0.3
colon adenocarcinoma	50-64	high	MSI-H	129	41.1	5.4	8.5
colon adenocarcinoma	50-64	high	MSS	29	65.5	6.9	0
colon adenocarcinoma	50-64	high	unscored	60	46.7	11.7	5
colon adenocarcinoma	50-64	low	MSI-H	<10	0	0	0
colon adenocarcinoma	50-64	low	MSS	3601	52.7	4.4	0.4
colon adenocarcinoma	50-64	low	unscored	1189	53	4.1	0.3
colon adenocarcinoma	65-79	high	MSI-H	147	22.4	2	5.4
colon adenocarcinoma	65-79	high	MSS	16	50	6.2	0
colon adenocarcinoma	65-79	high	unscored	39	15.4	12.8	2.6
colon adenocarcinoma	65-79	low	MSS	2133	54.1	4.9	0.6
colon adenocarcinoma	65-79	low	unscored	581	56.8	4.3	0.5
colon adenocarcinoma	80+	high	MSI-H	43	16.3	0	7
colon adenocarcinoma	80+	high	MSS	<10	100	0	0
colon adenocarcinoma	80+	high	unscored	<10	0	0	0
colon adenocarcinoma	80+	low	MSS	281	57.7	3.2	0
colon adenocarcinoma	80+	low	unscored	62	53.2	6.5	1.6
rectum adenocarcinoma	<50	high	MSI-H	15	60	0	13.3
rectum adenocarcinoma	<50	high	MSS	<10	100	0	0
rectum adenocarcinoma	<50	high	unscored	<10	75	0	0
rectum adenocarcinoma	<50	low	MSS	429	47.8	5.1	0.2
rectum adenocarcinoma	<50	low	unscored	164	54.9	3	0
rectum adenocarcinoma	50-64	high	MSI-H	<10	55.6	11.1	0
rectum adenocarcinoma	50-64	high	MSS	<10	33.3	0	0
rectum adenocarcinoma	50-64	high	unscored	<10	66.7	0	0
rectum adenocarcinoma	50-64	low	MSS	660	52.6	4.4	0.5
rectum adenocarcinoma	50-64	low	unscored	187	56.1	4.8	1.1
rectum adenocarcinoma	65-79	high	MSI-H	<10	66.7	33.3	0
rectum adenocarcinoma	65-79	high	unscored	<10	0	0	0
rectum adenocarcinoma	65-79	low	MSS	289	48.4	4.5	0
rectum adenocarcinoma	65-79	low	unscored	107	54.2	0.9	0.9
rectum adenocarcinoma	80+	low	MSS	58	56.9	3.4	0
rectum adenocarcinoma	80+	low	unscored	<10	37.5	0	0

## Sheet: ST amplification
Disease ontology	Age group	TMB status	MSI status	Samples	Pcnt samples with KRAS	Pcnt samples with NRAS	Pcnt samples with HRAS
colon adenocarcinoma	<50	high	MSI-H	105	0	0	0
colon adenocarcinoma	<50	high	MSS	33	0	0	0
colon adenocarcinoma	<50	high	unscored	56	1.8	0	0
colon adenocarcinoma	<50	low	MSI-H	<10	0	0	0
colon adenocarcinoma	<50	low	MSS	2073	2.3	0.2	0.1
colon adenocarcinoma	<50	low	unscored	798	2.4	0.3	0
colon adenocarcinoma	50-64	high	MSI-H	129	0	0	0
colon adenocarcinoma	50-64	high	MSS	29	0	0	0
colon adenocarcinoma	50-64	high	unscored	60	0	0	0
colon adenocarcinoma	50-64	low	MSI-H	<10	0	0	0
colon adenocarcinoma	50-64	low	MSS	3601	1.6	0.1	0.1
colon adenocarcinoma	50-64	low	unscored	1189	1.9	0.1	0.1
colon adenocarcinoma	65-79	high	MSI-H	147	0	0	0
colon adenocarcinoma	65-79	high	MSS	16	0	0	0
colon adenocarcinoma	65-79	high	unscored	39	0	0	0
colon adenocarcinoma	65-79	low	MSS	2133	1.3	0.2	0
colon adenocarcinoma	65-79	low	unscored	581	1.4	0	0.3
colon adenocarcinoma	80+	high	MSI-H	43	0	0	0
colon adenocarcinoma	80+	high	MSS	<10	0	0	0
colon adenocarcinoma	80+	high	unscored	<10	0	0	0
colon adenocarcinoma	80+	low	MSS	281	1.8	0.4	0
colon adenocarcinoma	80+	low	unscored	62	0	0	0
rectum adenocarcinoma	<50	high	MSI-H	15	0	0	0
rectum adenocarcinoma	<50	high	MSS	<10	0	0	0
rectum adenocarcinoma	<50	high	unscored	<10	0	0	0
rectum adenocarcinoma	<50	low	MSS	429	1.4	0.2	0
rectum adenocarcinoma	<50	low	unscored	164	3.7	0.6	0
rectum adenocarcinoma	50-64	high	MSI-H	<10	0	0	0
rectum adenocarcinoma	50-64	high	MSS	<10	0	0	0
rectum adenocarcinoma	50-64	high	unscored	<10	0	0	0
rectum adenocarcinoma	50-64	low	MSS	660	2.3	0.3	0.2
rectum adenocarcinoma	50-64	low	unscored	187	1.6	0	0
rectum adenocarcinoma	65-79	high	MSI-H	<10	0	0	0
rectum adenocarcinoma	65-79	high	unscored	<10	0	0	0
rectum adenocarcinoma	65-79	low	MSS	289	1.7	0	0
rectum adenocarcinoma	65-79	low	unscored	107	0.9	0	0.9
rectum adenocarcinoma	80+	low	MSS	58	1.7	0	0
rectum adenocarcinoma	80+	low	unscored	<10	0	0	0

## Sheet: ST frameshift
Disease ontology	Age group	TMB status	MSI status	Samples	Pcnt samples with KRAS	Pcnt samples with NRAS	Pcnt samples with HRAS
colon adenocarcinoma	<50	high	MSI-H	105	1	0	0
colon adenocarcinoma	<50	high	MSS	33	0	0	0
colon adenocarcinoma	<50	high	unscored	56	0	0	0
colon adenocarcinoma	<50	low	MSI-H	<10	0	0	0
colon adenocarcinoma	<50	low	MSS	2073	0	0	0
colon adenocarcinoma	<50	low	unscored	798	0.1	0	0
colon adenocarcinoma	50-64	high	MSI-H	129	0.8	0	0.8
colon adenocarcinoma	50-64	high	MSS	29	3.4	0	0
colon adenocarcinoma	50-64	high	unscored	60	1.7	0	1.7
colon adenocarcinoma	50-64	low	MSI-H	<10	0	0	0
colon adenocarcinoma	50-64	low	MSS	3601	0	0	0
colon adenocarcinoma	50-64	low	unscored	1189	0.1	0	0.1
colon adenocarcinoma	65-79	high	MSI-H	147	0.7	0	1.4
colon adenocarcinoma	65-79	high	MSS	16	0	0	0
colon adenocarcinoma	65-79	high	unscored	39	2.6	2.6	2.6
colon adenocarcinoma	65-79	low	MSS	2133	0	0	0
colon adenocarcinoma	65-79	low	unscored	581	0.3	0	0.2
colon adenocarcinoma	80+	high	MSI-H	43	2.3	0	0
colon adenocarcinoma	80+	high	MSS	<10	0	0	0
colon adenocarcinoma	80+	high	unscored	<10	0	0	0
colon adenocarcinoma	80+	low	MSS	281	0.4	0	0
colon adenocarcinoma	80+	low	unscored	62	0	0	0
rectum adenocarcinoma	<50	high	MSI-H	15	0	0	0
rectum adenocarcinoma	<50	high	MSS	<10	0	0	0
rectum adenocarcinoma	<50	high	unscored	<10	0	0	0
rectum adenocarcinoma	<50	low	MSS	429	0	0	0
rectum adenocarcinoma	<50	low	unscored	164	0	0	0
rectum adenocarcinoma	50-64	high	MSI-H	<10	0	0	0
rectum adenocarcinoma	50-64	high	MSS	<10	0	0	0
rectum adenocarcinoma	50-64	high	unscored	<10	0	0	0
rectum adenocarcinoma	50-64	low	MSS	660	0	0	0.2
rectum adenocarcinoma	50-64	low	unscored	187	0	0	0.5
rectum adenocarcinoma	65-79	high	MSI-H	<10	0	0	0
rectum adenocarcinoma	65-79	high	unscored	<10	0	0	0
rectum adenocarcinoma	65-79	low	MSS	289	0	0	0
rectum adenocarcinoma	65-79	low	unscored	107	0	0	0
rectum adenocarcinoma	80+	low	MSS	58	0	0	0
rectum adenocarcinoma	80+	low	unscored	<10	0	0	0

## Sheet: ST missense
Disease ontology	Age group	TMB status	MSI status	Samples	Pcnt samples with KRAS	Pcnt samples with NRAS	Pcnt samples with HRAS
colon adenocarcinoma	<50	high	MSI-H	105	41.9	4.8	5.7
colon adenocarcinoma	<50	high	MSS	33	42.4	9.1	0
colon adenocarcinoma	<50	high	unscored	56	55.4	7.1	8.9
colon adenocarcinoma	<50	low	MSI-H	<10	66.7	0	0
colon adenocarcinoma	<50	low	MSS	2073	48.2	4.2	0.3
colon adenocarcinoma	<50	low	unscored	798	50.4	2.8	0.3
colon adenocarcinoma	50-64	high	MSI-H	129	39.5	4.7	7
colon adenocarcinoma	50-64	high	MSS	29	65.5	3.4	0
colon adenocarcinoma	50-64	high	unscored	60	45	11.7	3.3
colon adenocarcinoma	50-64	low	MSI-H	<10	0	0	0
colon adenocarcinoma	50-64	low	MSS	3601	51.4	4.3	0.2
colon adenocarcinoma	50-64	low	unscored	1189	51.3	4	0
colon adenocarcinoma	65-79	high	MSI-H	147	21.1	2	4.1
colon adenocarcinoma	65-79	high	MSS	16	50	6.2	0
colon adenocarcinoma	65-79	high	unscored	39	12.8	10.3	0
colon adenocarcinoma	65-79	low	MSS	2133	52.7	4.7	0.5
colon adenocarcinoma	65-79	low	unscored	581	55.8	4.3	0.2
colon adenocarcinoma	80+	high	MSI-H	43	14	0	4.7
colon adenocarcinoma	80+	high	MSS	<10	100	0	0
colon adenocarcinoma	80+	high	unscored	<10	0	0	0
colon adenocarcinoma	80+	low	MSS	281	56.2	3.2	0
colon adenocarcinoma	80+	low	unscored	62	53.2	6.5	1.6
rectum adenocarcinoma	<50	high	MSI-H	15	60	0	13.3
rectum adenocarcinoma	<50	high	MSS	<10	100	0	0
rectum adenocarcinoma	<50	high	unscored	<10	75	0	0
rectum adenocarcinoma	<50	low	MSS	429	47.1	4.9	0.2
rectum adenocarcinoma	<50	low	unscored	164	52.4	2.4	0
rectum adenocarcinoma	50-64	high	MSI-H	<10	55.6	11.1	0
rectum adenocarcinoma	50-64	high	MSS	<10	33.3	0	0
rectum adenocarcinoma	50-64	high	unscored	<10	66.7	0	0
rectum adenocarcinoma	50-64	low	MSS	660	51.2	4.1	0
rectum adenocarcinoma	50-64	low	unscored	187	54	4.8	0.5
rectum adenocarcinoma	65-79	high	MSI-H	<10	66.7	33.3	0
rectum adenocarcinoma	65-79	high	unscored	<10	0	0	0
rectum adenocarcinoma	65-79	low	MSS	289	47.8	4.5	0
rectum adenocarcinoma	65-79	low	unscored	107	53.3	0.9	0
rectum adenocarcinoma	80+	low	MSS	58	55.2	3.4	0
rectum adenocarcinoma	80+	low	unscored	<10	37.5	0	0
